# Supplementary material for: p31Comet Splice Variants Induce Distinct Spindle Assembly Checkpoint Dynamics due to Their Unique N-Termini
Source: Int J Mol Sci. 2025 Mar 27;26(7):3089. doi: 10.3390/ijms26073089 (PMC11989133; doi:10.3390/ijms26073089)
Supplement: Supplementary file 1 [file ijms-26-03089-s001.zip]

Archive with 1 entries (1 files):
- ijms-3471388-Supplementary Materials.pdf
